# Supplementary material for: Spatiotemporal Patterns of the Omicron Wave of COVID-19 in the United States
Source: Trop Med Infect Dis. 2023 Jun 30;8(7):349. doi: 10.3390/tropicalmed8070349 (PMC10385263; doi:10.3390/tropicalmed8070349)
Supplement: Supplementary file 1 [file tropicalmed-08-00349-s001.zip]

Archive with 1 entries (1 files):
- tropicalmed-2424988-supplementary.pdf
